# Supplementary material for: DGAT1 activity synchronises with mitophagy to protect cells from metabolic rewiring by iron depletion
Source: EMBO J. 2022 Apr 12;41(10):e109390. doi: 10.15252/embj.2021109390 (PMC9108618; doi:10.15252/embj.2021109390)
Supplement: Supplementary file 3 — Movie EV1 [file EMBJ-41-e109390-s005.zip › Movie EV1.txt]

Movies EV1-4 relating to Figure 3c: Lipid droplets cluster in close proximity to mitochondria upon iron chelation. Time-lapse images of LDs in living human ARPE19 cells stained with BODIPY 493/503 (in green) and mitochondria stained with Mitotracker (Red) following no DFP treatment (Movie EV1) or DFP treatment for 7 h (Movie EV2) and 24 h (Movies EV3 and EV4).
