# Supplementary material for: DGAT1 activity synchronises with mitophagy to protect cells from metabolic rewiring by iron depletion
Source: EMBO J. 2022 Apr 12;41(10):e109390. doi: 10.15252/embj.2021109390 (PMC9108618; doi:10.15252/embj.2021109390)
Supplement: Supplementary file 5 — Movie EV3 [file EMBJ-41-e109390-s007.zip]

Archive with 5 entries (4 files):
- EMBOJ-2021-109390R_Movie_EV3_DFP_24h_a.mp4
- __MACOSX/
- __MACOSX/._EMBOJ-2021-109390R_Movie_EV3_DFP_24h_a.mp4
- Movie EV3.txt
- __MACOSX/._Movie EV3.txt
